# Supplementary material for: Effects of ventilation on the indoor spread of COVID-19
Source: J Fluid Mech. 2020 Sep 28;903:F1. doi: 10.1017/jfm.2020.720 (PMC7520710; doi:10.1017/jfm.2020.720)
Supplement: Supplementary file 1 [file S002211202000720Xsup.zip]

Archive with 9 entries (9 files):
- S002211202000720Xsup001.mov
- S002211202000720Xsup002.mov
- S002211202000720Xsup003.mov
- S002211202000720Xsup004.mov
- S002211202000720Xsup005.mov
- S002211202000720Xsup006.mov
- S002211202000720Xsup007.mov
- S002211202000720Xsup008.mov
- S002211202000720Xsup009.mov
